# Supplementary material for: The Vaccine Hesitancy Profiles and Determinants of Seasonal Influenza among Chinese Community Healthcare Workers: A Cross-Sectional Study
Source: Vaccines (Basel). 2022 Sep 16;10(9):1547. doi: 10.3390/vaccines10091547 (PMC9505772; doi:10.3390/vaccines10091547)
Supplement: Supplementary file 1 [file vaccines-10-01547-s001.zip]

Archive with 1 entries (1 files):
- vaccines-1891892-supplementary.pdf
